# Supplementary material for: CHST4 might promote the malignancy of cholangiocarcinoma
Source: PLoS One. 2022 Mar 16;17(3):e0265069. doi: 10.1371/journal.pone.0265069 (PMC8926211; doi:10.1371/journal.pone.0265069)
Supplement: S1 Data — (TSV) [file pone.0265069.s001.tsv]

#node1	node2	node1_string_id	node2_string_id	neighborhood_on_chromosome	gene_fusion	phylogenetic_cooccurrence	homology	coexpression	experimentally_determined_interaction	database_annotated	automated_textmining	combined_score
CHST4	NTAN1	9606.ENSP00000341206	9606.ENSP00000287706	0	0	0	0	0	0	0	0.904	0.904
CHST4	MUC17	9606.ENSP00000341206	9606.ENSP00000302716	0	0	0	0	0	0	0.900	0	0.900
CHST4	MUCL1	9606.ENSP00000341206	9606.ENSP00000311364	0	0	0	0	0	0	0.900	0	0.900
CHST4	MUC21	9606.ENSP00000341206	9606.ENSP00000365473	0	0	0	0	0	0	0.900	0	0.900
CHST4	MUC16	9606.ENSP00000341206	9606.ENSP00000381008	0	0	0	0	0.063	0	0.900	0	0.902
CHST4	MUC5AC	9606.ENSP00000341206	9606.ENSP00000485659	0	0	0	0	0	0	0.900	0.070	0.903
CHST4	MUC3A	9606.ENSP00000341206	9606.ENSP00000368771	0	0	0	0	0.076	0	0.900	0	0.903
CHST4	MUC6	9606.ENSP00000341206	9606.ENSP00000406861	0	0	0	0	0	0	0.900	0.083	0.904
CHST4	MUC4	9606.ENSP00000341206	9606.ENSP00000417498	0	0	0	0	0.059	0	0.900	0.112	0.909
CHST4	MUC1	9606.ENSP00000341206	9606.ENSP00000484824	0	0	0	0	0	0	0.900	0.166	0.913
MUC1	MUC17	9606.ENSP00000484824	9606.ENSP00000302716	0	0	0	0	0	0	0.900	0.676	0.966
MUC1	MUCL1	9606.ENSP00000484824	9606.ENSP00000311364	0	0	0	0	0	0	0.900	0.348	0.932
MUC1	MUC21	9606.ENSP00000484824	9606.ENSP00000365473	0	0	0	0	0	0	0.900	0.580	0.956
MUC1	MUC3A	9606.ENSP00000484824	9606.ENSP00000368771	0	0	0	0	0.063	0	0.900	0.668	0.966
MUC1	MUC16	9606.ENSP00000484824	9606.ENSP00000381008	0	0	0	0	0.089	0	0.900	0.797	0.979
MUC1	MUC6	9606.ENSP00000484824	9606.ENSP00000406861	0	0	0	0	0	0	0.900	0.860	0.985
MUC1	MUC4	9606.ENSP00000484824	9606.ENSP00000417498	0	0	0	0	0.088	0	0.900	0.867	0.986
MUC1	MUC5AC	9606.ENSP00000484824	9606.ENSP00000485659	0	0	0	0	0.098	0	0.900	0.891	0.989
MUC16	MUC17	9606.ENSP00000381008	9606.ENSP00000302716	0	0	0	0	0	0	0.900	0.733	0.972
MUC16	MUCL1	9606.ENSP00000381008	9606.ENSP00000311364	0	0	0	0	0	0	0.900	0.188	0.915
MUC16	MUC21	9606.ENSP00000381008	9606.ENSP00000365473	0	0	0	0	0	0	0.900	0.672	0.965
MUC16	MUC3A	9606.ENSP00000381008	9606.ENSP00000368771	0	0	0	0	0.076	0	0.900	0.679	0.967
MUC16	MUC6	9606.ENSP00000381008	9606.ENSP00000406861	0	0	0	0	0	0	0.900	0.758	0.974
MUC16	MUC5AC	9606.ENSP00000381008	9606.ENSP00000485659	0	0	0	0	0.168	0	0.900	0.769	0.979
MUC16	MUC4	9606.ENSP00000381008	9606.ENSP00000417498	0	0	0	0	0.095	0	0.900	0.867	0.986
MUC17	MUCL1	9606.ENSP00000302716	9606.ENSP00000311364	0	0	0	0	0	0	0.900	0.138	0.910
MUC17	MUC4	9606.ENSP00000302716	9606.ENSP00000417498	0	0	0	0.538	0.076	0	0.900	0.789	0.938
MUC17	MUC3A	9606.ENSP00000302716	9606.ENSP00000368771	0	0	0	0.552	0.139	0	0.900	0.789	0.941
MUC17	MUC21	9606.ENSP00000302716	9606.ENSP00000365473	0	0	0	0	0	0	0.900	0.703	0.969
MUC17	MUC5AC	9606.ENSP00000302716	9606.ENSP00000485659	0	0	0	0	0.086	0	0.900	0.703	0.970
MUC17	MUC6	9606.ENSP00000302716	9606.ENSP00000406861	0	0	0	0	0	0	0.900	0.737	0.972
MUC21	MUCL1	9606.ENSP00000365473	9606.ENSP00000311364	0	0	0	0	0	0	0.900	0.212	0.917
MUC21	MUC5AC	9606.ENSP00000365473	9606.ENSP00000485659	0	0	0	0	0	0	0.900	0.556	0.953
MUC21	MUC6	9606.ENSP00000365473	9606.ENSP00000406861	0	0	0	0	0	0	0.900	0.619	0.960
MUC21	MUC4	9606.ENSP00000365473	9606.ENSP00000417498	0	0	0	0	0	0	0.900	0.655	0.964
MUC21	MUC3A	9606.ENSP00000365473	9606.ENSP00000368771	0	0	0	0	0	0	0.900	0.676	0.966
MUC3A	MUCL1	9606.ENSP00000368771	9606.ENSP00000311364	0	0	0	0	0	0	0.900	0.058	0.901
MUC3A	MUC4	9606.ENSP00000368771	9606.ENSP00000417498	0	0	0	0.538	0.140	0	0.900	0.709	0.939
MUC3A	MUC5AC	9606.ENSP00000368771	9606.ENSP00000485659	0	0	0	0	0.076	0	0.900	0.670	0.966
MUC3A	MUC6	9606.ENSP00000368771	9606.ENSP00000406861	0	0	0	0	0	0	0.900	0.709	0.969
MUC4	MUCL1	9606.ENSP00000417498	9606.ENSP00000311364	0	0	0	0	0	0	0.900	0.213	0.917
MUC4	MUC6	9606.ENSP00000417498	9606.ENSP00000406861	0	0	0	0	0.067	0	0.900	0.851	0.984
MUC4	MUC5AC	9606.ENSP00000417498	9606.ENSP00000485659	0	0	0	0.539	0.098	0	0.900	0.893	0.944
MUC5AC	MUCL1	9606.ENSP00000485659	9606.ENSP00000311364	0	0	0	0	0	0	0.900	0.041	0.900
MUC5AC	MUC6	9606.ENSP00000485659	9606.ENSP00000406861	0	0	0	0.730	0.087	0	0.900	0.929	0.928
MUC6	MUCL1	9606.ENSP00000406861	9606.ENSP00000311364	0	0	0	0	0	0	0.900	0.116	0.907
