# Supplementary material for: CHST4 might promote the malignancy of cholangiocarcinoma
Source: PLoS One. 2022 Mar 16;17(3):e0265069. doi: 10.1371/journal.pone.0265069 (PMC8926211; doi:10.1371/journal.pone.0265069)
Supplement: S2 Data — (XLSX) [file pone.0265069.s002.xlsx]

## Sheet: Sheet1
Fluor	Target	Sample	Cq	Cq Mean	Cq Std. Dev
SYBR	A3	GAPDH	18.915	18.915	0
SYBR	A3	GAPDH	18.8449	18.8449	0
SYBR	A3	GAPDH	19.0827	19.0827	0
SYBR	B3	GAPDH	22.4352	22.4352	0
SYBR	B3	GAPDH	22.458	22.458	0
SYBR	B3	GAPDH	22.2055	22.2055	0
SYBR	A3	CK19	30.3545	30.3545	0
SYBR	A3	CK19	30.2293	30.2293	0
SYBR	A3	CK19	30.2553	30.2553	0
SYBR	B3	CK19	29.7614	29.7614	0
SYBR	B3	CK19	29.9101	29.9101	0
SYBR	B3	CK19	30.0204	30.0204	0
13.9392
SYBR	A3	GAPDH	19.441	19.441	0
SYBR	A3	GAPDH	19.5386	19.5386	0
SYBR	A3	GAPDH	19.5238	19.5238	0
SYBR	A3	CHST4	31.196	31.196	0
SYBR	A3	CHST4	30.9677	30.9677	0
SYBR	A3	CHST4	30.7639	30.7639	0
SYBR	B3	GAPDH	22.6526	22.6526	0
SYBR	B3	GAPDH	22.6021	22.6021	0
SYBR	B3	GAPDH	22.6225	22.6225	0
SYBR	B3	CHST4	30.6626	30.6626	0
SYBR	B3	CHST4	30.3813	30.3813	0
SYBR	B3	CHST4	30.092	30.092	0
11.947
